# Supplementary material for: A tale of two serines: the effects of histone H2A mutations S122A and S129A on chromosome nondisjunction in Saccharomyces cerevisiae
Source: Genetics. 2024 Nov 18;229(1):iyae194. doi: 10.1093/genetics/iyae194 (PMC11708911; doi:10.1093/genetics/iyae194)
Supplement: iyae194_Supplementary_Data [file iyae194_supplementary_data.zip]

Archive with 4 entries (4 files):
- Supplemental_File_S1_GENETICS-2024-307465.docx
- Supplemental_Material_and_Methods_GENETICS-2024-307465.docx
- Table_S1_GENETICS-2024-307465.xlsx
- Table_S2_GENETICS-2024-307465.xlsx
