# Supplementary material for: A tale of two serines: the effects of histone H2A mutations S122A and S129A on chromosome nondisjunction in Saccharomyces cerevisiae
Source: Genetics. 2024 Nov 18;229(1):iyae194. doi: 10.1093/genetics/iyae194 (PMC11708911; doi:10.1093/genetics/iyae194)
Supplement: iyae194_Supplementary_Data [file iyae194_supplementary_data.zip › Table_S1_GENETICS-2024-307465.xlsx]

## Sheet: Sheet1
Table S2. Chromosome loss and gain in 5-FOA-resistant strains.
Number of trisomic and monosomic (in parentheses) chromosomes in 5-FOA-resistant colonies based on CGH arrays.
	Wild-type	hta1-S129A	hta-S122A	hta1-S122A hta1-S129A	bub1	sml1	mec1 tel1 sml1	mec1 tel1 hta1-S122A sml1	mec1 tel1 bub1 sml1	mec1 tel1 bub1 hta1-S122A sml1
	SGK178 SGK179	MD913-1 MD913-2	MD821 SGK177(dupX)	MD914-1(dupII,VIII X,XI) MD914-3(dupVIII,XI,delIX)	MD865(dupII,X) MD868(dupII,VIII)	MD850(dupXI) MD852(dupXI)	MD915-1. MD915-2(dupXI,XII)	MD917(dupII,X,XVI) MD918(dupII,VI,X)	MD882(dupII,X). MD883(dupII,VIII)	MD884(dupII,III,X,XVI) MD885(dupII,delVIII)
Number of microarrays	5 5	5 5	8 10	5 5	4 4	4 4	4 6	7 7	4 6	4 5
I	(5) (4)	1(3) 0 (5)	0(5) 3(3)	0(5) 0(5)	0(4) 0(4)	0(3) 0(3)	0(3) 0(2)	0(3) 0(6)	0(4) 0(5)	0(3) 0(5)
II	0 0	0 0	1(0) 2(0)	ND 1(0)	ND	0	1(0) 0	ND ND	ND ND	ND
III	0 0	0 0	3(2) 4(0)	4(0) 1(0)	1(0) 1(0)	0	0 1(0)	2(0) 3(0)	1(0) 2(0)	ND 0
IV	0 0	0 0	0	0	0	0	0	0	0 0(2)	0
V	0 0	0 0	0	0	1(0) 1(0)	0	0	0	1(0) 0	1(0) 0
VI	0 0	0 0	0	0	0	0	0	0 ND	0	0
VII	0 0	0 0	0	0	0	0(1) 0	0	1(0) 0	0 1(0)	0 1(0)
VIII	0 0	0 0	5(0) 1(5)	ND ND	1(0) ND	0	0(3) 1(3)	1(3) 4(0)	1(0) ND	1(0) ND
IX	0 0	0 0	0 (1) 0	2(0) ND	0	0	0 1(0)	0(1) 0	0	1(0) 3(0)
X	0 0	1 0	6(0) ND	ND 1(0)	ND 3(0)	0	1(0) 0	ND ND	ND 2(0)	ND 1(0)
XI	0 0	0 0	1(0) 0	ND ND	0 1(0)	ND	3(0) ND	0 1(0)	0 0(2)	0
XII	0 0	(1) 0	0	0	0	0	1(0) ND	1(0) 0	0 0(2)	0 2(0)
XIII	0 0	0 0	0	0 1(0)	1(0) 2(0)	0	0	1(0) 1(0)	0 0(1)	0 1(0)
XIV	0 0	0 0	1(1) 0	3(0) 1(0)	0	0	0	0	0 3(0)	1(0) 0
XV	0 0	0 0	0	0	0	0	0	0	0 0(1)	0
XVI	0 0	0 0	2(1) 5(0)	5(0) 3(0)	0 2(0)	0	0	ND 5(0)	3(0) 1(0)	ND 2(1)
Total # of isolates	10	10	18	10	8	8	10	14	10	9
# of trisomes excluding chromosome I or other parental aneuploids	0	1 0	19 12	14 8	4 10	0	6 3	6 14	6 9	4 10
# of monosomes excluding chromosome I or other parental aneuploids	0	(1) 0	5 8	0 0	0 0	1 0	3 3	4 0	0 8	0 1
# of chromosome I trisomes	0	1 0	0 3	0	0	0	0	0	0	0
# of 5-FOA-resistant isolates with two copies of chromosome I	1	1	7	0	0	2	5	5	1	1
# of chromosome I monosomes	5 + [4] = 9	3 + [5] = 8	5 + [3] = 8	5 + [5] = 10	4 + [4] = 8	3 + [3] = 6	3 + [2] = 5	3 + [6] = 9	4 + [5] = 9	3 + [5] = 8
total # of aneuploids excluding chromosome I or other parental aneuploids	0	2	44	22	14	1	15	24	23	15
# of chromosomes analyzed excluding chromosome I or other parental aneuploids	300	300	520	230	208	224	276	336	260	218
Frequency of aneuploids excluding chromosome I or other parental aneuploids	<3.3 x 10-3	6.7 x 10-3	8.4 x 10-2	9.6 x 10-2	6.7 x 10-2	4.5 x 10-3	5.4 x 10-2	7.1 x 10-2	8.8 x 10-2	6.9 X 10-2
Rate of aneuploids/chromosome/cell division, excluding chromosome I or other parental aneuploids	< 1.3 x 10-4	2.7 x 10-4	3.4 x 10-3	3.8 x 10-3	2.7 x 10-3	1.8 x 10-4	2.2 x 10-3	2.9 x 10-3	3.5 x 10-3	2.8 X 10-3
Proportion of chromosome I monosomes per total 5-FOA-resistant isolates	0.9	0.8	0.44	1	1	0.8	0.5	0.64	0.9	0.89
Proportion of 5-FOA-resistant isolates with two copies of chromosome I	0.1	0.1	0.39	0	0	0.25	0.5	0.36	0.1	0.11
About 10 independent 5-FOA-resistant colonies from each diploid genotype were examined by comparative genome hybridization (CGH) microarrays. Such strains were expected to be monosomic for chromosome I. This analysis (described in Materials and Methods allowed us to determine which homologs were present in two copies, which were present in three copies (trisomy), and which were present in one cop…
