# Supplementary material for: A tale of two serines: the effects of histone H2A mutations S122A and S129A on chromosome nondisjunction in Saccharomyces cerevisiae
Source: Genetics. 2024 Nov 18;229(1):iyae194. doi: 10.1093/genetics/iyae194 (PMC11708911; doi:10.1093/genetics/iyae194)
Supplement: iyae194_Supplementary_Data [file iyae194_supplementary_data.zip › Table_S2_GENETICS-2024-307465.xlsx]

## Sheet: Sheet1
Genotypes	Wild-type	sml1	hta1-S122A	hta1-S122A sml1	hta1-S129A	bub1	tel1 mec1 sml1	hta1-S122A hta1-S129A	hta1-S122A bub1	hta1-S122A tel1 mec1 sml1	bub1 tel1 mec1 sml1	hta1-S122A bub1 tel1 mec1 sml1
Wild-type	1
sml1	0.2077	1
hta1-S122A	<0.0001	<0.0001	1
hta1-S122A sml1	<0.0001	<0.0001	0.1189	1
hta1-S129A	0.2839	0.0331	<0.0001	<0.0001	1
bub1	<0.0001	<0.0001	0.0168	0.564	<0.0001	1
tel1 mec1 sml1	<0.0001	<0.0001	<0.0001	<0.0001	<0.0001	<0.0001	1
hta1-S122A hta1-S129A	<0.0001	<0.0001	0.5266	0.3274	<0.0001	0.3249	<0.0001	1
hta1-S122A bub1	<0.0001	<0.0001	0.2894	0.4892	<0.0001	0.1448	<0.0001	0.7707	1
hta1-S122A tel1 mec1 sml1	<0.0001	<0.0001	0.0325	0.9702	<0.0001	0.4138	<0.0001	0.3702	0.3242	1
bub1 tel1 mec1 sml1	<0.0001	<0.0001	0.0005	<0.0001	<0.0001	<0.0001	<0.0001	0.0155	<0.0001	<0.0001	1
hta1-S122A bub1 tel1 mec1 sml1	<0.0001	<0.0001	<0.0001	<0.0001	<0.0001	<0.0001	<0.0001	0.002	<0.0001	<0.0001	0.2818	1
p < 0.0001
p between 0.0001 and 0.05
p > 0.05
